# Supplementary material for: Comparative Transcriptome Analysis of Gleditsia sinensis Thorns at Different Stages of Development
Source: Plants (Basel). 2023 Mar 27;12(7):1456. doi: 10.3390/plants12071456 (PMC10096692; doi:10.3390/plants12071456)
Supplement: Supplementary file 1 [file plants-12-01456-s001.zip]

Archive with 1 entries (1 files):
- plants-2299762-supplementary.pdf
